# Supplementary material for: Increasing workflow development speed and reproducibility with Vectools
Source: F1000Res. 2018 Oct 23;7:1499. Originally published 2018 Sep 20. [Version 2] doi: 10.12688/f1000research.16301.2 (PMC6281013; doi:10.12688/f1000research.16301.2)
Supplement: Supplementary file 1 [file f1000research-7-18308-s0000.tgz]

Archive with 1 entries (1 files):
- 3ca4ea15-8efd-4d60-8a85-ae51d714d7de_Supplementary_File_1.docx
